# Supplementary material for: The Adsorption Process and Mechanism of Benzo[a]pyrene in Agricultural Soil Mediated by Microplastics
Source: Toxics. 2024 Dec 19;12(12):922. doi: 10.3390/toxics12120922 (PMC11728619; doi:10.3390/toxics12120922)
Supplement: Supplementary file 1 [file toxics-12-00922-s001.zip]

Archive with 1 entries (1 files):
- toxics-3309763-supplementary.pdf
